# Supplementary material for: Carbapenemases on the move: it’s good to be on ICEs
Source: Mob DNA. 2018 Dec 19;9:37. doi: 10.1186/s13100-018-0141-4 (PMC6299553; doi:10.1186/s13100-018-0141-4)
Supplement: Supplementary file 3 — Original tree in Newick format. (ZIP 3 kb) [file 13100_2018_141_MOESM3_ESM.zip]

Archive with 1 entries (1 files):
- snp_tree.main_tree.newick
