# Supplementary material for: Carbapenemases on the move: it’s good to be on ICEs
Source: Mob DNA. 2018 Dec 19;9:37. doi: 10.1186/s13100-018-0141-4 (PMC6299553; doi:10.1186/s13100-018-0141-4)
Supplement: Supplementary file 3 — Original tree in Newick format. (ZIP 3 kb) [file 13100_2018_141_MOESM3_ESM.zip › snp_tree.main_tree.newick]

(((GCF_001180625.1_P11_London_17_VIM_2_10_09_genomic/1-146106:0.0,GCF_001180725.1_P16_Lonon_17_VIM_2_02_10_genomic/1-146106:0.0):0.00055,((GCF_001180465.1_E2_London_17_VIM_2_02_09_genomic/1-146106:0.00055,GCF_001180605.1_P10_London_6_VIM_2_09_09_genomic/1-146106:0.00055)0.732:0.00055,((GCF_001180505.1_E4_London_17_VIM_2_03_09_genomic/1-146106:0.00055,(((GCF_001180825.1_P21_London_17_VIM_2_06_10_genomic/1-146106:0.00055,(GCF_001181165.1_P38_London_12_VIM_2_08_12_genomic/1-146106:0.00055,(GCF_001180985.1_P29_London_12_VIM_2_05_11_genomic/1-146106:0.00055,GCF_001181385.1_P47_London_12_VIM_2_12_12_genomic/1-146106:0.00181)0.828:0.00055)0.876:0.00055)0.680:0.00055,(GCF_001180905.1_P25_London_12_VIM_2_08_10_genomic/1-146106:0.00055,(GCF_001180765.1_P18_London_17_VIM_2_04_10_genomic/1-146106:0.00055,GCF_001181805.1_P56_London_12_VIM_2_07_13_genomic/1-146106:0.00055)0.692:0.00055)0.913:0.00055)0.767:0.00055,((GCF_001180565.1_P8_1_South_East_10_VIM_2_07_09_genomic/1-146106:0.00055,GCF_001181825.1_P8_2_London_17_VIM_2_07_13_genomic/1-146106:0.00055)0.736:0.00055,(GCF_001180665.1_P13_London_14_VIM_2_12_09_genomic/1-146106:0.00055,(GCF_001181845.1_P57_South_East_3_VIM_2_09_13_genomic/1-146106:0.00055,(GCF_001181345.1_E6_London_17_VIM_2_12_12_genomic/1-146106:0.00072,GCF_001182025.1_E16_London_17_VIM_2_04_14_genomic/1-146106:0.00177)0.996:0.00055)0.740:0.00055)0.908:0.00055)0.924:0.00055)0.749:0.00055)0.704:0.00055,(GCF_001180645.1_P12_London_17_VIM_2_11_09_genomic/1-146106:0.00055,GCF_001180805.1_P20_London_17_VIM_2_05_10_genomic/1-146106:0.00055)0.732:0.00055)0.738:0.00055)0.732:0.00055)0.000:0.00055,GCF_001180685.1_P14_London_17_VIM_2_01_10_genomic/1-146106:0.00055,((((((GCF_001181125.1_P36_West_Midlands_5_VIM_2_06_12_genomic/1-146106:0.00055,((GCF_002136275.1_ASM213627v1_genomic/1-146106:0.00055,(GCF_002136005.1_ASM213600v1_genomic/1-146106:0.00190,(GCF_002136415.1_ASM213641v1_genomic/1-146106:0.00055,(GCF_000794925.1_AZPAE14729_genomic/1-146106:0.00055,GCF_002135755.1_ASM213575v1_genomic/1-146106:0.00055)0.973:0.00055)0.697:0.00055)0.958:0.00055)0.795:0.00055,GCF_001180385.1_P3_North_West_16_VIM_2_07_06_genomic/1-146106:0.00128)0.809:0.00055)0.689:0.00055,((((GCF_000981825.1_ASM98182v1_genomic/1-146106:0.00055,GCF_002085605.1_ASM208560v1_genomic/1-146106:0.00055)0.939:0.00055,(((GCF_000796845.1_AZPAE14714_genomic/1-146106:0.00055,GCF_000797085.1_AZPAE14713_genomic/1-146106:0.00055)0.944:0.00055,((GCF_000797395.1_AZPAE13756_genomic/1-146106:0.00055,GCF_001180785.1_P19_London_7_VIM_2_05_10_genomic/1-146106:0.00055)1.000:0.00066,GCF_000796365.1_AZPAE14463_genomic/1-146106:0.00055)0.000:0.00055)0.889:0.00055,(GCF_001469695.1_ASM146969v1_genomic/1-146106:0.00055,(GCF_001454445.1_WH-SGI-V-07322_genomic/1-146106:0.00055,GCF_001454495.1_WH-SGI-V-07325_genomic/1-146106:0.00055)0.941:0.00055)0.788:0.00055)0.809:0.00055)0.884:0.00055,(GCF_001181085.1_P34_London_28_VIM_2_02_12_genomic/1-146106:0.00055,(GCF_000795865.1_AZPAE14724_genomic/1-146106:0.00055,GCF_000796025.1_AZPAE14707_genomic/1-146106:0.00055)0.977:0.00055)0.952:0.00055)0.504:0.00055,(GCF_001181205.1_P40_Scotland_4_VIM_2_09_12_genomic/1-146106:0.00055,((GCF_001180945.1_P27_Wales_1_VIM_2_02_11_genomic/1-146106:0.00055,GCF_001181885.1_P59_Wales_1_VIM_2_09_13_genomic/1-146106:0.00055)0.776:0.00055,(GCF_001180925.1_P26_Wales_1_VIM_2_11_10_genomic/1-146106:0.00055,GCF_001182945.1_P44_Wales_1_VIM_2_11_12_genomic/1-146106:0.00055)0.462:0.00055)0.987:0.00055)0.846:0.00055)0.723:0.00055)0.889:0.00055,(((GCF_001181425.1_P49_London_7_VIM_2_01_13_genomic/1-146106:0.00055,(GCF_002135955.1_ASM213595v1_genomic/1-146106:0.00055,(GCF_002135805.1_ASM213580v1_genomic/1-146106:0.00372,(GCF_002188565.1_ASM218856v1_genomic/1-146106:0.00055,(GCF_002188625.1_ASM218862v1_genomic/1-146106:0.00402,(GCF_000795525.1_AZPAE13860_genomic/1-146106:0.00203,(((GCF_001875165.1_ASM187516v1_genomic/1-146106:0.00055,(GCF_001086755.1_ASM108675v1_genomic/1-146106:0.00055,GCF_001874795.1_ASM187479v1_genomic/1-146106:0.00055)0.996:0.00055)1.000:0.04530,(GCF_002411815.1_ASM241181v1_genomic/1-146106:0.00055,(GCF_002411865.1_ASM241186v1_genomic/1-146106:0.00055,(GCF_002411845.1_ASM241184v1_genomic/1-146106:0.00055,GCF_002411785.1_ASM241178v1_genomic/1-146106:0.00055)0.831:0.00055)0.926:0.00055)1.000:0.05076)1.000:0.01922,((GCF_000626655.2_ASM62665v2_genomic/1-146106:0.05830,GCF_002135965.1_ASM213596v1_genomic/1-146106:0.06218)1.000:0.00878,(((((GCF_002188695.1_ASM218869v1_genomic/1-146106:0.00141,(GCF_000937495.2_ASM93749v2_genomic/1-146106:0.00055,GCF_001601665.1_ASM160166v1_genomic/1-146106:0.00055)1.000:0.02197)1.000:0.05158,(GCF_002968755.1_ASM296875v1_genomic/1-146106:0.81947,reference/1-146106:0.00274)1.000:0.04778)1.000:0.01569,(GCF_000291745.1_ASM29174v1_genomic/1-146106:0.05992,(GCF_000763245.2_ASM76324v2_genomic/1-146106:0.00111,((((GCF_000789905.1_AZPAE14853_genomic/1-146106:0.00055,GCF_000795235.1_AZPAE14821_genomic/1-146106:0.00055)0.985:0.00055,((((GCF_002835725.1_ASM283572v1_genomic/1-146106:0.00055,GCF_001870265.1_ASM187026v1_genomic/1-146106:0.00055)0.944:0.00055,GCF_001792855.1_ASM179285v1_genomic/1-146106:0.00055)0.882:0.00055,((GCF_000791205.1_AZPAE14923_genomic/1-146106:0.00055,GCF_002835765.1_ASM283576v1_genomic/1-146106:0.00055)0.891:0.00055,GCF_001792875.1_ASM179287v1_genomic/1-146106:0.00055)0.962:0.00055)0.995:0.00055,GCF_001875185.1_ASM187518v1_genomic/1-146106:0.00055)0.819:0.00055)0.938:0.00055,((GCF_000223945.1_ASM22394v2_genomic/1-146106:0.00055,((GCF_000223925.1_ASM22392v2_genomic/1-146106:0.00055,GCF_001802735.1_ASM180273v1_genomic/1-146106:0.00055)0.996:0.00055,(GCF_001806505.1_ASM180650v1_genomic/1-146106:0.00055,GCF_000795205.1_AZPAE14819_genomic/1-146106:0.00055)0.737:0.00055)0.970:0.00055)0.841:0.00055,GCF_001792835.1_ASM179283v1_genomic/1-146106:0.00055)0.000:0.00055)0.963:0.00055,GCF_000223965.1_ASM22396v2_genomic/1-146106:0.00055)1.000:0.00195)1.000:0.06361)1.000:0.00941)0.991:0.00394,(((GCF_002029925.1_ASM202992v1_genomic/1-146106:0.00051,((GCF_002215345.1_ASM221534v1_genomic/1-146106:0.00055,((GCF_000795905.1_AZPAE14718_genomic/1-146106:0.00055,(GCF_001875215.1_ASM187521v1_genomic/1-146106:0.00055,GCF_002968695.1_ASM296869v1_genomic/1-146106:0.00055)0.000:0.00055)1.000:0.00055,((GCF_002351425.1_ASM235142v1_genomic/1-146106:0.00055,GCF_002351435.1_ASM235143v1_genomic/1-146106:0.00055)0.999:0.00055,(GCF_000789535.1_AZPAE14929_genomic/1-146106:0.00055,(GCF_002135795.1_ASM213579v1_genomic/1-146106:0.00060,GCF_000795665.1_AZPAE13877_genomic/1-146106:0.00055)0.892:0.00055)0.964:0.00055)0.885:0.00055)0.749:0.00055)0.458:0.00055,((GCF_000792145.1_AZPAE15029_genomic/1-146106:0.00055,(GCF_000791185.1_AZPAE14922_genomic/1-146106:0.00055,GCF_000792325.1_AZPAE14984_genomic/1-146106:0.00055)0.941:0.00055)1.000:0.00055,GCF_000795045.1_AZPAE14811_genomic/1-146106:0.00055)0.991:0.00055)1.000:0.00055)1.000:0.06926,(GCF_000817865.1_ASM81786v1_genomic/1-146106:0.00106,(GCF_002135875.1_ASM213587v1_genomic/1-146106:0.00055,GCF_002135925.1_ASM213592v1_genomic/1-146106:0.00055)1.000:0.00055)1.000:0.05803)1.000:0.01307,(GCF_002251125.1_ASM225112v1_genomic/1-146106:0.07890,((GCF_002753655.1_ASM275365v1_genomic/1-146106:0.15069,(GCF_002915615.1_ASM291561v1_genomic/1-146106:0.09351,((GCF_000473745.2_ASM47374v3_genomic/1-146106:0.01225,(GCF_001086725.1_ASM108672v1_genomic/1-146106:0.00068,(GCF_000795465.1_AZPAE13853_genomic/1-146106:0.00055,GCF_000795505.1_AZPAE13858_genomic/1-146106:0.00055)1.000:0.00055)1.000:0.00906)1.000:0.08669,((((GCF_001547955.1_ASM154795v1_genomic/1-146106:0.00066,(GCF_002242855.1_ASM224285v1_genomic/1-146106:0.00055,(GCF_000790185.1_AZPAE14865_genomic/1-146106:0.00063,GCF_000791085.1_AZPAE14900_genomic/1-146106:0.00055)1.000:0.00055)1.000:0.00055)1.000:0.09056,(GCF_001548335.1_ASM154833v1_genomic/1-146106:0.08377,(GCF_000791485.1_AZPAE14948_genomic/1-146106:0.00055,GCF_002188615.1_ASM218861v1_genomic/1-146106:0.00055)1.000:0.08602)1.000:0.01385)0.588:0.00731,((((GCF_002135685.1_ASM213568v1_genomic/1-146106:0.00055,(GCF_002135675.1_ASM213567v1_genomic/1-146106:0.00061,(GCF_002136355.1_ASM213635v1_genomic/1-146106:0.00067,GCF_002136365.1_ASM213636v1_genomic/1-146106:0.00073)0.888:0.00055)0.393:0.00055)1.000:0.00055,((GCF_001750425.1_ASM175042v1_genomic/1-146106:0.00145,(GCF_000795535.1_AZPAE14716_genomic/1-146106:0.00055,GCF_000797205.1_AZPAE14712_genomic/1-146106:0.00055)0.999:0.00055)1.000:0.00055,(GCF_002104595.1_ASM210459v1_genomic/1-146106:0.00055,((((((GCF_002134915.1_ASM213491v1_genomic/1-146106:0.00055,GCF_002134985.1_ASM213498v1_genomic/1-146106:0.00055)0.730:0.00055,((GCF_002134975.1_ASM213497v1_genomic/1-146106:0.00055,GCF_002134835.1_ASM213483v1_genomic/1-146106:0.00053)0.948:0.00055,GCF_002134965.1_ASM213496v1_genomic/1-146106:0.00055)0.806:0.00055)0.731:0.00055,GCF_002134905.1_ASM213490v1_genomic/1-146106:0.00055)0.720:0.00055,GCF_002134885.1_ASM213488v1_genomic/1-146106:0.00055)0.716:0.00055,GCF_002134895.1_ASM213489v1_genomic/1-146106:0.00055)0.000:0.00055,(GCF_002104615.1_ASM210461v1_genomic/1-146106:0.00055,GCF_002134845.1_ASM213484v1_genomic/1-146106:0.00055)0.742:0.00055)0.000:0.00055)1.000:0.00055)1.000:0.00055)0.561:0.00055,GCF_002211545.1_ASM221154v1_genomic/1-146106:0.00068)1.000:0.08130,(GCF_000791735.1_AZPAE14959_genomic/1-146106:0.02074,(GCF_002088215.1_ASM208821v1_genomic/1-146106:0.00055,(GCF_002136535.1_ASM213653v1_genomic/1-146106:0.00321,GCF_002136295.1_ASM213629v1_genomic/1-146106:0.00055)1.000:0.00055)1.000:0.02057)1.000:0.06119)1.000:0.01416)0.990:0.00691,(((GCF_000988505.1_ASM98850v1_genomic/1-146106:0.00074,GCF_001452445.1_WH-SGI-V-07685_genomic/1-146106:0.00098)1.000:0.08422,(GCF_000937465.2_ASM93746v2_genomic/1-146106:0.00762,GCF_001750225.1_ASM175022v1_genomic/1-146106:0.00266)1.000:0.08197)1.000:0.01452,((GCF_000794735.1_AZPAE14700_genomic/1-146106:0.00054,(GCF_002205355.1_ASM220535v1_genomic/1-146106:0.00132,GCF_002192475.1_ASM219247v1_genomic/1-146106:0.00055)1.000:0.00063)1.000:0.08666,(GCF_001086635.1_ASM108663v1_genomic/1-146106:0.00685,((GCF_002136335.1_ASM213633v1_genomic/1-146106:0.00055,GCF_002188505.1_ASM218850v1_genomic/1-146106:0.00055)1.000:0.00055,(((GCF_002189115.1_ASM218911v1_genomic/1-146106:0.00055,(GCF_001451785.1_WH-SGI-V-07496_genomic/1-146106:0.00055,GCF_001452055.1_WH-SGI-V-076137_genomic/1-146106:0.00055)1.000:0.00055)0.948:0.00055,(((GCF_000794945.1_AZPAE14730_genomic/1-146106:0.00147,(GCF_000829255.1_ASM82925v1_genomic/1-146106:0.0,GCF_000829275.1_ASM82927v1_genomic/1-146106:0.0):0.00055)1.000:0.00055,(GCF_000795685.1_AZPAE13879_genomic/1-146106:0.00055,(GCF_000797025.1_AZPAE14719_genomic/1-146106:0.00055,(GCF_000796245.1_AZPAE14721_genomic/1-146106:0.00055,GCF_000795955.1_AZPAE14720_genomic/1-146106:0.00055)0.973:0.00055)1.000:0.00055)0.905:0.00055)0.902:0.00055,(((GCF_000737795.1_PA_ST235_v.05_genomic/1-146106:0.00055,GCF_000284555.1_ASM28455v1_genomic/1-146106:0.00055)0.718:0.00055,((GCF_001921095.1_TRN6622_genomic/1-146106:0.00055,(GCF_002201395.1_ASM220139v1_genomic/1-146106:0.00055,(GCF_002201405.1_ASM220140v1_genomic/1-146106:0.00055,GCF_002201455.1_ASM220145v1_genomic/1-146106:0.00055)0.152:0.00055)1.000:0.00055)1.000:0.00055,(((GCF_001623945.1_ASM162394v1_genomic/1-146106:0.00055,(GCF_002406345.1_ASM240634v1_genomic/1-146106:0.00055,GCF_001623985.1_ASM162398v1_genomic/1-146106:0.00055)0.407:0.00055)0.984:0.00055,((GCF_002136435.1_ASM213643v1_genomic/1-146106:0.01061,GCF_002406265.1_ASM240626v1_genomic/1-146106:0.00055)0.314:0.00055,(GCF_002136245.1_ASM213624v1_genomic/1-146106:0.00055,(GCF_002136285.1_ASM213628v1_genomic/1-146106:0.00055,GCF_002136525.1_ASM213652v1_genomic/1-146106:0.00055)0.992:0.00055)0.963:0.00055)0.964:0.00055)0.905:0.00055,GCF_001921165.1_TRN6637_genomic/1-146106:0.00055)1.000:0.00055)0.987:0.00055)0.999:0.00055,(GCF_000796165.1_AZPAE14706_genomic/1-146106:0.00051,(GCF_000794785.1_AZPAE14702_genomic/1-146106:0.00055,(GCF_000794805.1_AZPAE14703_genomic/1-146106:0.00055,GCF_000795805.1_AZPAE14705_genomic/1-146106:0.00055)1.000:0.00055)0.988:0.00055)1.000:0.00055)1.000:0.00055)0.996:0.00055)0.913:0.00055,(((GCF_001874805.1_ASM187480v1_genomic/1-146106:0.00055,(GCF_001874975.1_ASM187497v1_genomic/1-146106:0.00055,(GCF_001921105.1_TRN6633_genomic/1-146106:0.00055,GCF_001921125.1_TRN6635_genomic/1-146106:0.00055)0.974:0.00055)1.000:0.00055)0.917:0.00055,GCF_001921065.1_TRN6601_genomic/1-146106:0.00055)0.204:0.00055,(GCF_002002765.1_ASM200276v1_genomic/1-146106:0.00055,(GCF_002135635.1_ASM213563v1_genomic/1-146106:0.00101,GCF_002136455.1_ASM213645v1_genomic/1-146106:0.00055)0.901:0.00055)0.751:0.00055)0.776:0.00055)0.903:0.00055)1.000:0.00337)1.000:0.08405)1.000:0.01308)0.953:0.00701)1.000:0.01001)1.000:0.01293)1.000:0.01756)1.000:0.10089,(GCF_002135705.1_ASM213570v1_genomic/1-146106:0.00083,(GCF_000790105.1_AZPAE14862_genomic/1-146106:0.00055,((((GCF_002136195.1_ASM213619v1_genomic/1-146106:0.00055,GCF_002136515.1_ASM213651v1_genomic/1-146106:0.00055)0.974:0.00055,(GCF_002135715.1_ASM213571v1_genomic/1-146106:0.00055,GCF_002135625.1_ASM213562v1_genomic/1-146106:0.00073)0.944:0.00055)0.945:0.00055,GCF_002135615.1_ASM213561v1_genomic/1-146106:0.00055)0.715:0.00055,(GCF_002136375.1_ASM213637v1_genomic/1-146106:0.00055,((GCF_002136205.1_ASM213620v1_genomic/1-146106:0.00055,GCF_002136495.1_ASM213649v1_genomic/1-146106:0.00055)0.996:0.00055,(GCF_002135765.1_ASM213576v1_genomic/1-146106:0.00055,GCF_002135835.1_ASM213583v1_genomic/1-146106:0.00055)0.999:0.00055)0.904:0.00055)0.734:0.00055)0.429:0.00055)1.000:0.00104)1.000:0.06117)1.000:0.02853)1.000:0.01118)0.787:0.00407)1.000:0.00400,(((GCF_002135885.1_ASM213588v1_genomic/1-146106:0.00150,(GCF_002188535.1_ASM218853v1_genomic/1-146106:0.00059,GCF_002188585.1_ASM218858v1_genomic/1-146106:0.00055)1.000:0.00055)1.000:0.06240,(GCF_001679685.1_ASM167968v1_genomic/1-146106:0.01515,(GCF_002188545.1_ASM218854v1_genomic/1-146106:0.00094,(GCF_000215775.4_PA13_miseq_genomic/1-146106:0.00055,(GCF_000342145.1_PA_21_ST175v1_genomic/1-146106:0.00055,((((GCF_002136065.1_ASM213606v1_genomic/1-146106:0.00054,(GCF_002136015.1_ASM213601v1_genomic/1-146106:0.0,GCF_002136055.1_ASM213605v1_genomic/1-146106:0.0):0.00055)0.000:0.00055,(GCF_002136445.1_ASM213644v1_genomic/1-146106:0.00055,GCF_002136115.1_ASM213611v1_genomic/1-146106:0.00055)0.000:0.00055)0.000:0.00055,((GCF_002136125.1_ASM213612v1_genomic/1-146106:0.00055,GCF_002136135.1_ASM213613v1_genomic/1-146106:0.00055)0.976:0.00055,GCF_002136075.1_ASM213607v1_genomic/1-146106:0.00055)0.885:0.00055)1.000:0.00055,(((GCF_002136165.1_ASM213616v1_genomic/1-146106:0.00055,GCF_002136215.1_ASM213621v1_genomic/1-146106:0.00221)1.000:0.00055,GCF_002135995.1_ASM213599v1_genomic/1-146106:0.00055)0.949:0.00055,GCF_002135845.1_ASM213584v1_genomic/1-146106:0.00055)0.104:0.00055)0.912:0.00055)1.000:0.00055)0.995:0.00055)1.000:0.01667)1.000:0.04354)1.000:0.01101,((GCF_002188645.1_ASM218864v1_genomic/1-146106:0.05585,(GCF_000794515.1_AZPAE14687_genomic/1-146106:0.00055,GCF_000795625.1_AZPAE13872_genomic/1-146106:0.00055)1.000:0.05912)1.000:0.01008,(GCF_000794505.1_AZPAE14688_genomic/1-146106:0.00123,GCF_002094805.1_ASM209480v1_genomic/1-146106:0.00161)1.000:0.06840)0.993:0.00409)1.000:0.00404)0.984:0.00369)1.000:0.01170)1.000:0.06227)1.000:0.00408)0.644:0.00055)0.923:0.00055)0.826:0.00055)0.923:0.00055)0.941:0.00055,(((GCF_001180345.1_P1_London_28_IMP_1_04_05_genomic/1-146106:0.00055,((GCF_001180745.1_P17_North_West_14_VIM_2_03_10_genomic/1-146106:0.00055,GCF_001181065.1_P33_London_28_VIM_2_02_12_genomic/1-146106:0.00055)0.885:0.00055,(GCF_001181025.1_P31_Wales_1_VIM_2_11_11_genomic/1-146106:0.00055,((((GCF_001180445.1_E1_London_17_VIM_2_02_09_genomic/1-146106:0.00055,GCF_001181765.1_E13_London_26_VIM_2_06_13_genomic/1-146106:0.00055)1.000:0.00055,(GCF_001181565.1_P52_2_London_26_VIM_2_02_13_genomic/1-146106:0.00055,GCF_001181725.1_E11_London_26_VIM_2_06_13_genomic/1-146106:0.00055)0.724:0.00055)0.972:0.00055,(GCF_001180405.1_P4_London_1_VIM_2_10_07_genomic/1-146106:0.00055,GCF_001181045.1_P32_London_17_VIM_2_10_11_genomic/1-146106:0.00094)0.425:0.00055)0.463:0.00055,((GCF_001181465.1_P43_2_London_9_VIM_2_11_12_genomic/1-146106:0.00055,(GCF_001181265.1_P43_1_London_9_VIM_2_11_12_genomic/1-146106:0.00055,GCF_001181585.1_P53_London_9_VIM_2_02_13_genomic/1-146106:0.00063)0.000:0.00055)0.802:0.00055,GCF_001181485.1_P51_1_London_9_VIM_2_02_13_genomic/1-146106:0.00055)0.996:0.00055)0.924:0.00055)0.845:0.00055)1.000:0.00055)0.908:0.00055,(GCF_001180585.1_P9_East_of_England_6_IMP_13_08_09_genomic/1-146106:0.00055,GCF_001180865.1_P23_East_of_England_6_IMP_13_07_10_genomic/1-146106:0.00055)0.714:0.00055)0.970:0.00055,(GCF_001180525.1_P6_East_of_England_6_IMP_1_03_09_genomic/1-146106:0.00055,GCF_001180365.1_P2_London_28_IMP_1_06_05_genomic/1-146106:0.00070)0.958:0.00055)0.981:0.00055)0.985:0.00055,((GCF_001181905.1_P60_London_6_VIM_2_11_13_genomic/1-146106:0.00055,((GCF_001182005.1_P63_London_25_VIM_2_03_14_genomic/1-146106:0.00055,(GCF_001181545.1_P51_2_London_11_VIM_2_02_13_genomic/1-146106:0.00055,(GCF_001181445.1_P50_London_9_VIM_2_01_13_genomic/1-146106:0.00055,GCF_001181965.1_P62_London_9_VIM_2_01_14_genomic/1-146106:0.00055)0.732:0.00055)0.867:0.00055)0.750:0.00055,(GCF_001181505.1_E7_London_9_VIM_2_02_13_genomic/1-146106:0.00055,GCF_001181925.1_P61_London_9_VIM_2_11_13_genomic/1-146106:0.00110)0.927:0.00055)0.769:0.00055)0.998:0.00055,GCF_001181005.1_P30_South_East_2_VIM_2_10_11_genomic/1-146106:0.00055)0.222:0.00055)0.796:0.00055)0.414:0.00055,GCF_001180845.1_P22_London_17_VIM_2_06_10_genomic/1-146106:0.00055)0.742:0.00055,GCF_001180885.1_P24_London_17_VIM_2_08_10_genomic/1-146106:0.00055)0.000:0.00055,((((GCF_001181605.1_P54_1_London_24_VIM_2_04_13_genomic/1-146106:0.00058,GCF_001181665.1_P54_2_London_24_VIM_2_04_13_genomic/1-146106:0.00055)0.999:0.00055,((GCF_001181325.1_E5_London_17_VIM_2_12_12_genomic/1-146106:0.00055,(GCF_001181305.1_P45_London_17_VIM_2_12_12_genomic/1-146106:0.00055,(GCF_001181245.1_P42_1_London_26_VIM_2_10_12_genomic/1-146106:0.00055,GCF_001181745.1_E12_London_26_VIM_2_06_13_genomic/1-146106:0.00055)1.000:0.00096)1.000:0.00055)1.000:0.00055,(GCF_001181405.1_P48_London_17_VIM_2_01_13_genomic/1-146106:0.00055,GCF_001180425.1_P5_London_26_VIM_2_01_09_genomic/1-146106:0.00141)0.305:0.00055)0.931:0.00055)0.857:0.00055,GCF_001181645.1_E9_London_17_VIM_2_04_13_genomic/1-146106:0.00055)0.898:0.00055,(((GCF_001181525.1_P52_1_London_26_VIM_2_02_13_genomic/1-146106:0.00055,GCF_001181625.1_E8_London_17_VIM_2_04_13_genomic/1-146106:0.00055)0.999:0.00055,((GCF_001181105.1_P35_London_26_VIM_2_05_12_genomic/1-146106:0.00055,GCF_001181145.1_P37_London_28_VIM_2_07_12_genomic/1-146106:0.00055)0.935:0.00055,(GCF_001180545.1_P7_London_17_VIM_2_06_09_genomic/1-146106:0.00055,(GCF_001181785.1_E14_London_26_VIM_2_06_13_genomic/1-146106:0.00055,(GCF_001181285.1_P42_2_London_28_VIM_2_11_12_genomic/1-146106:0.00055,(GCF_001181685.1_P55_London_26_VIM_2_05_13_genomic/1-146106:0.00055,GCF_001181705.1_E10_London_26_VIM_2_06_13_genomic/1-146106:0.00055)0.543:0.00055)0.852:0.00055)0.793:0.00055)0.782:0.00055)0.923:0.00055)0.947:0.00055,GCF_001180485.1_E3_London_17_VIM_2_03_09_genomic/1-146106:0.00055)0.788:0.00055)0.916:0.00055)0.000:0.00055);
